# Supplementary material for: Radiomics model based on contrast-enhanced computed tomography imaging for early recurrence monitoring after radical resection of AFP-negative hepatocellular carcinoma
Source: BMC Cancer. 2024 Jun 7;24:700. doi: 10.1186/s12885-024-12436-x (PMC11157869; doi:10.1186/s12885-024-12436-x)
Supplement: Supplementary file 1 — Supplementary Material 1 [file 12885_2024_12436_MOESM1_ESM.txt]

Signature	Coef:
wavelet.LLH_firstorder_Maximum	0.360973926247842
wavelet.LHL_glszm_ZoneEntropy.1	0.113857826203943


The formula is 
RadScore = wavelet.LLH_firstorder_Maximum*0.360973926247842+wavelet.LHL_glszm_ZoneEntropy.1*0.113857826203943
